# Supplementary material for: Multiplex PCR Pneumonia Panel in Critically Ill Patients Did Not Modify Mortality: A Cohort Study
Source: Antibiotics (Basel). 2025 Feb 28;14(3):245. doi: 10.3390/antibiotics14030245 (PMC11939521; doi:10.3390/antibiotics14030245)
Supplement: Supplementary file 1 [file antibiotics-14-00245-s001.zip]

Archive with 1 entries (1 files):
- antibiotics-3431296-supplementary.pdf
